# Supplementary material for: streammd: fast low-memory duplicate marking using a Bloom filter
Source: Bioinformatics. 2023 Apr 7;39(4):btad181. doi: 10.1093/bioinformatics/btad181 (PMC10112951; doi:10.1093/bioinformatics/btad181)
Supplement: btad181_Supplementary_Data [file btad181_supplementary_data.zip]

Archive with 4 entries (4 files):
- Supplementary_figure_1.jpg
- Supplementary_figure_2.jpg
- Supplementary_figure_3.jpg
- flag_counts.tsv
