# Supplementary material for: streammd: fast low-memory duplicate marking using a Bloom filter
Source: Bioinformatics. 2023 Apr 7;39(4):btad181. doi: 10.1093/bioinformatics/btad181 (PMC10112951; doi:10.1093/bioinformatics/btad181)
Supplement: btad181_Supplementary_Data [file btad181_supplementary_data.zip › flag_counts.tsv]

flag	MarkDuplicates	SAMBLASTER	streammd
99	92308410	92308640	92308640
147	92308410	92308640	92308640
83	92276138	92275865	92275865
163	92276138	92275865	92275865
1171	3433098	3432868	3432868
1123	3433098	3432868	3432868
1187	3428433	3428706	3428706
1107	3428433	3428706	3428706
81	1382781	1382601	1382601
161	1382781	1382601	1382601
97	1374037	1374260	1374260
145	1374037	1374260	1374260
77	1118221	1118221	1118221
141	1118221	1118221	1118221
177	699911	699911	699911
113	699911	699911	699911
65	692293	692293	692293
129	692293	692293	692293
73	251782	292324	292324
133	251782	292324	292324
181	251155	290881	290881
121	251155	290881	290881
1169	288752	288529	288529
1121	288752	288529	288529
1185	286187	286367	286367
1105	286187	286367	286367
2209	110847	110938	110938
2193	109260	109281	109281
2145	94858	94807	94807
2129	94753	94705	94705
2225	87048	87011	87011
2177	85614	85597	85597
2161	70457	70459	70459
2113	69942	69923	69923
1153	57205	57205	57205
1089	57205	57205	57205
1201	52676	52676	52676
1137	52676	52676	52676
185	24474	31535	31535
117	24474	31535	31535
69	24207	31448	31448
137	24207	31448	31448
2195	28220	28334	28334
2211	27918	27992	27992
2131	26241	26342	26342
2179	26146	26215	26215
2147	26039	26178	26178
2227	25849	25933	25933
2163	23054	23140	23140
2115	22793	22886	22886
1205	60622	20896	20896
1145	60622	20896	20896
1157	56476	15934	15934
1097	56476	15934	15934
1209	21957	14896	14896
1141	21957	14896	14896
1161	18298	11057	11057
1093	18298	11057	11057
2121	4702	8489	8489
2169	4651	8428	8428
2185	2615	5607	5607
2233	2690	5466	5466
3233	5496	5405	5405
3169	5178	5229	5229
3217	4847	4826	4826
3153	4618	4666	4666
3249	4395	4432	4432
3201	4343	4360	4360
3185	4241	4239	4239
3137	4177	4196	4196
3145	5792	2005	2005
3209	4811	1819	1819
3193	5377	1600	1600
3257	4244	1468	1468
3155	1246	1145	1145
3219	1225	1111	1111
3235	1019	945	945
3171	1045	906	906
3203	895	826	826
3139	795	702	702
3251	745	661	661
3187	702	616	616
